# Supplementary material for: Lipidome changes due to improved dietary fat quality inform cardiometabolic risk reduction and precision nutrition
Source: Nat Med. 2024 Jul 11;30(10):2867–77. doi: 10.1038/s41591-024-03124-1 (PMC11485259; doi:10.1038/s41591-024-03124-1)
Supplement: Supplementary file 2 — Supplementary Tables 1–13. [file 41591_2024_3124_MOESM2_ESM.xlsx]

## Sheet: Suppl. Tab. 1 - Study meta info
Name	Design	Country	Population characteristics
DIVAS	RCT	UK	Middle-aged, at moderate CVD risk
Predimed	RCT	Spain	Older, cardiovascular disease-free but at high cardiovascular risk
Lipogain-2	RCT	Sweden	Overweight, free of metabolic disease
EPIC-Potsdam	Case-cohort	Germany	Population-based, middle-aged, apparently healthy at baseline
NHS/NHSII	Cohort	US	Female nurses, middle-aged, apparently healthy

## Sheet: Suppl. Tab. 2 - DIVAS
Variable	Overall (n=113)	SFA-rich (n=38)	MUFA-rich (n=39)	MUFA/PUFA-rich (n=36)
Age, y	43.8 (10.2)	46.1 (7.4)	42.2 (12.1)	43.3 (10.2)
Sex, n (%)
Female	68 (60.2%)	21 (55.3%)	23 (59.0%)	24 (66.7%)
Male	45 (39.8%)	17 (44.7%)	16 (41.0%)	12 (33.3%)
BMI, kg/m²	26.8 (4.3)	27.7 (4.9)	26.1 (4.0)	26.5 (3.7)
Total cholesterol, mmol/L	5.52 (1.12)	5.54 (1.09)	5.35 (0.99)	5.68 (1.28)
LDL cholesterol, mmol/L	3.79 (1.02)	3.80 (1.04)	3.65 (0.85)	3.93 (1.16)
HDL cholesterol, mmol/L	1.49 (0.37)	1.47 (0.34)	1.47 (0.39)	1.52 (0.38)
Total cholesterol:HDL ratio	3.91 (1.15)	3.99 (1.30)	3.82 (0.99)	3.94 (1.15)
TG, mmol/L	1.24 (0.70)	1.35 (0.89)	1.18 (0.58)	1.19 (0.58)

## Sheet: Suppl. Tab. 3 - EPIC-P
Variable*	Subcohort	Incident CVD	Subcohort	Incident T2D
	(CVD analysis)		(T2D analysis)
N	1.148	551	1.137	775
N incident cases of respective outcome	28	551	26	775
Women	710 (61.8%)	188 (34.1%)	689 (60.6%)	325 (41.9%)
Age [years]	49.4 (42.1-57.7)	57.9 (52.3-62.2)	49.4 (42.1-57.6)	56.5 (49.5-60.9)
BMI [kg/m²]	25.5 (23.0-28.2)	27.0 (24.7-29.8)	25.4 (23.0-28.0)	29.8 (27.3-32.8)
Waist circumference [cm]	85.0 (75.0-94.0)	93.0 (85.0-101.0)	85.0 (75.0-93.5)	100.0 (92.0-107.5)
Prevalent T2D	47 (4.1%)	4 (0.7%)	0 (0%)	0 (0%)
Prevalent hypertension	564 (49.1%)	398 (72.2%)	563 (49.5%)	600 (77.4%)
Prevalent cancer	73 (6.4%)	23 (4.2%)	72 (6.3%)	45 (5.8%)
Prevalent CVD	0 (0%)	0 (0%)	36 (3.2%)	47 (6.1%)
Leisure time physical activity [h/week]	4.5 (2.0-8.0)	5.0 (2.0-10.0)	5.0 (2.0-8.0)	4.5 (1.5-8.5)
Highest level of education
Primary school	438 (38.2%)	222 (40.3%)	439 (38.6%)	355 (45.8%)
Sec./high school	273 (23.8%)	137 (24.9%)	271 (23.8%)	182 (23.5%)
College/higher	437 (38.1%)	192 (34.8%)	427 (37.6%)	238 (30.7%)
Smoker
Never	557 (48.5%)	176 (31.9%)	552 (48.5%)	266 (34.3%)
Former	358 (31.2%)	180 (32.7%)	358 (31.5%)	344 (44.4%)
Current smoker (<20 U/day)	173 (15.1%)	116 (21.1%)	168 (14.8%)	92 (11.9%)
Current smoker (≥20 U/day)	60 (5.2%)	79 (14.3%)	59 (5.2%)	73 (9.4%)
Antihypertensive medication	217 (18.9%)	190 (34.5%)	227 (20%)	304 (39.2%)
Lipid-lowering medication	52 (4.5%)	38 (6.9%)	58 (5.1%)	81 (10.5%)
Acetylsalicylic acid medication	101 (8.8%)	52 (9.4%)	114 (10%)	100 (12.9%)
Alcohol intake
None	30 (2.6%)	33 (6%)	32 (2.8%)	28 (3.6%)
Low	458 (39.9%)	188 (34.1%)	447 (39.3%)	288 (37.2%)
Moderately low	223 (19.4%)	97 (17.6%)	221 (19.4%)	156 (20.1%)
Moderately high	221 (19.3%)	100 (18.1%)	221 (19.4%)	139 (17.9%)
High	190 (16.6%)	110 (20%)	191 (16.8%)	134 (17.3%)
Very high	26 (2.3%)	23 (4.2%)	25 (2.2%)	30 (3.9%)
Total energy intake [kJ/day]	8,424 (6,804-10,292)	8,893 (7,277-10,514)	8,446 (6,790-10,300)	8,844 (7,169-10,710)
Systolic blood pressure [mmHg]	127.5 (116.5-139.5)	137.5 (126.5-152.5)	127.5 (116.5-140.0)	138.0 (127.5-151.0)
Diastolic blood pressure [mmHg]	82.5 (76.0-90.5)	87.5 (81.5-95.5)	83.0 (76.0-90.5)	89.5 (82.5-95.5)
Total cholesterol [mg/dL]	204.3 (177.9-229.8)	216.0 (189.5-243.6)	204.3 (177.9-230.2)	212.5 (186.6-239.5)
Triglycerides [mg/dL]	106.8 (75.5-162.8)	140.9 (94.6-209.1)	105.8 (75.1-162.8)	170.2 (127.9-239.7)
High-density lipoprotein cholesterol [mg/dL]	54.8 (46.1-64.7)	47.7 (40.7-59.2)	54.9 (46.3-64.6)	45.8 (38.9-52.8)
Glycated hemoglobin (HbA1c) [%]	5.4 (5.1-5.7)	5.7 (5.4-6.2)	5.4 (5.1-5.7)	6.1 (5.7-6.7)
* n (%) or median (interquartile range)

## Sheet: Suppl. Tab. 4 - Lipogain-2
Characteristic	SFA Group (n = 30)	PUFA Group (n = 30)
Age, y	42 ± 10	42 ± 7
Men/women	18/12	19/11
BMI	28.3 ± 3.5	27.7 ± 3.6
Systolic blood pressure, mm Hg	121 ± 14	117 ± 12
Diastolic blood pressure, mm Hg	78 ± 10	73 ± 9
Glucose, mM	5.6 ± 0.4	5.7 ± 0.5
Triglycerides, mM	1.0 ± 0.3	1.1 ± 0.4
Total cholesterol, mM	4.5 ± 0.9	4.7 ± 0.8
LDL-cholesterol, mM	2.75 ± 0.80	3.03 ± 0.69
HDL-cholesterol, mM	1.3 ± 0.3	1.2 ± 0.3
ALT, µkat/L	0.45 ± 0.27	0.48 ± 0.32
HOMA-IR	2.3 ± 1.1	2.2 ± 1.2
Liver fat, %	1.46 (0.96–3.89)	2.02 (1.36–4.56)
Visceral fat, L	3.60 ± 2.23	3.34 ± 1.82
Total body fat, %	32.2 ± 8.6	30.4 ± 10.2
Pancreas fat, %	4.81 ± 4.77	5.35 ± 6.44
NEFA, mM	0.31 ± 0.15	0.29 ± 0.14

## Sheet: Suppl. Tab. 5 - NHS, NHS II
Variable	Unit	NHS	NHS II
n		7457	3412
Energy intake	kcal/day	1735.8 (631.5)	1784 (678.5)
Energy from SFA	%TE	11 (2.9)	10 (3.1)
Energy from PUFA	%TE	5.9 (1.7)	5.2 (1.5)
Energy from MUFA	%TE	12 (2.9)	11.7 (3.2)
BMI	kg/m*m	24.7 (5.9)	24.4 (6.4)
AHEI*	points	46.8 (14.5)	45 (13.9)
Alcohol intake	g/day	1.8 (7.8)	0.9 (4.1)
Age	years	57.2 (11.1)	44.9 (6.9)
Smoking
	never	3474 (46.6%)	2284 (66.9%)
	past	3000 (40.2%)	842 (24.7%)
	current	983 (13.2%)	286 (8.4%)
*without alcohol

## Sheet: Suppl. Tab. 6 - NHS stroke
Variable	Unit	Case	Control
n	participants	336	336
Age	years	62.3 (9.2)	62.4 (9.5)
BMI	kg/m*m	25 (6.5)	24.2 (5.4)
Alcohol intake	g/day	1.8 (8.3)	1.8 (7.7)
Alternative Healthy Eating Index (AHEI)*	points	46.5 (13.2)	47.9 (12.9)
Smoking
	never	128 (38.3%)	130 (38.9%)
	past	123 (36.8%)	138 (41.3%)
	current	83 (24.9%)	66 (19.8%)
*without alcohol

## Sheet: Suppl. Tab. 7 - NHS T2D
Variable	Unit	Case	Control
n	participants	728	728
Age	years	55 (10.9)	55 (10.9)
BMI	kg/m*m	28.2 (7.1)	24.2 (5.3)
Alcohol intake	g/day	0.9 (4.4)	1.8 (6.6)
Alternative Healthy Eating Index (AHEI)*	points	45.2 (14.3)	45.8 (13.7)
Smoking
	never	349 (48.1%)	367 (50.6%)
	past	284 (39.1%)	272 (37.5%)
	current	93 (12.8%)	87 (12.0%)
*without alcohol

## Sheet: Suppl. Tab. 8 - NHS T2D_10
Variable	Unit	Case	Control
n	participants	244	244
T0 (baseline)
Age	years	64.8 (9.7)	65.3 (9.4)
BMI	kg/m*m	26.6 (6)	24.2 (5.2)
Alternative Healthy Eating Index (AHEI)*	points	44.9 (14.1)	46.2 (13)
Alcohol intake	g/day	1.1 (6.4)	1.9 (6.1)
Smoking
	never	117 (24.1%)	127 (26.0%)
	past	91 (18.7%)	89 (18.2%)
	current	35 (7.2%)	28 (5.7%)
T1 (+10 years)
BMI	kg/m*m	28.5 (7.6)	25.9 (6.6)
Alternative Healthy Eating Index (AHEI)*	points	47.3 (13.6)	49.1 (11.9)
Alcohol intake	g/day	0.9 (5.2)	1.5 (6.3)
Smoking
	never	117 (24.1%)	127 (26.0%)
	past	114 (23.5%)	102 (20.9%)
	current	12 (2.5%)	15 (3.1%)
*without alcohol

## Sheet: Suppl. Tab. 9 - Predimed
	T2D case-cohort		CVD case-cohort
	subcohort	cases	subcohort	cases
N	694	251	791	231
Sex (% women)	62.8	55	57	39.4
Age	66.6 (5.8)	66.4 (5.7)	67.2 (5.9)	69.5 (6.5)
BMI	29.9 (3.6)	30.8 (3.3)	29.8 (3.6)	29.6 (3.7)
Intervention group, %
MedDiet+EVOO	30.7	29.9	37.2	35.5
MedDiet+nuts	37.2	33.9	33.1	28.1
Control	32.1	36.3	29.7	36.4

## Sheet: Supp. Tab. 10 - MLS-weights
	lipid	class	fa_short_hand	common_name	weight	unit
1	CE(12:0)	CE	12:0	Lauric acid	-0.60	log(µmol/L)
2	CE(14:0)	CE	14:0	Myristic acid	-0.37	log(µmol/L)
3	CE(14:1)	CE	14:1	Myristoleic acid (ω−5)	-0.53	log(µmol/L)
4	CE(15:0)	CE	15:0	Pentadecylic acid	-0.35	log(µmol/L)
5	CE(16:1)	CE	16:1	Palmitoleic acid (ω−7)	-0.23	log(µmol/L)
6	CE(17:0)	CE	17:0	Margaric acid	-0.29	log(µmol/L)
7	Cer(18:0)	Cer	18:0	Stearic acid	-0.17	log(µmol/L)
8	Cer(18:1)	Cer	18:1	Oleic acid (ω−9)	-0.14	log(µmol/L)
9	Cer(22:1)	Cer	22:1	Erucic acid (ω−9)	-0.21	log(µmol/L)
10	Cer(26:0)	Cer	26:0	Cerotic acid	-0.30	log(µmol/L)
11	Cer(26:1)	Cer	26:1	Ximenic acid (ω−9)	-0.19	log(µmol/L)
12	DG(FA12:0)	DG	12:0	Lauric acid	-0.37	log(µmol/L)
13	DG(FA14:0)	DG	14:0	Myristic acid	-0.32	log(µmol/L)
14	DG(FA14:1)	DG	14:1	Myristoleic acid (ω−5)	-0.22	log(µmol/L)
15	DG(FA15:0)	DG	15:0	Pentadecylic acid	-0.25	log(µmol/L)
16	DG(FA20:0)	DG	20:0	Arachidic acid	-0.43	log(µmol/L)
17	dhCer(18:0)	dhCer	18:0	Stearic acid	-0.17	log(µmol/L)
18	dhCer(20:0)	dhCer	20:0	Arachidic acid	-0.15	log(µmol/L)
19	dhCer(22:0)	dhCer	22:0	Behenic acid	-0.13	log(µmol/L)
20	dhCer(24:1)	dhCer	24:1	Nervonic acid (ω−9)	-0.13	log(µmol/L)
21	HexCer(14:0)	HexCer	14:0	Myristic acid	-0.26	log(µmol/L)
22	HexCer(18:0)	HexCer	18:0	Stearic acid	-0.12	log(µmol/L)
23	HexCer(18:1)	HexCer	18:1	Oleic acid (ω−9)	-0.22	log(µmol/L)
24	HexCer(20:1)	HexCer	20:1	Paullinic acid (ω−7), Gondoic acid (ω−9)	-0.21	log(µmol/L)
25	HexCer(22:1)	HexCer	22:1	Erucic acid (ω−9)	-0.19	log(µmol/L)
26	HexCer(26:0)	HexCer	26:0	Cerotic acid	-0.20	log(µmol/L)
27	HexCer(26:1)	HexCer	26:1	Ximenic acid (ω−9)	-0.15	log(µmol/L)
28	LacCer(14:0)	LacCer	14:0	Myristic acid	-0.26	log(µmol/L)
29	LacCer(20:1)	LacCer	20:1	Paullinic acid (ω−7), Gondoic acid (ω−9)	-0.14	log(µmol/L)
30	LPC(14:0)	LPC	14:0	Myristic acid	-0.24	log(µmol/L)
31	LPC(15:0)	LPC	15:0	Pentadecylic acid	-0.17	log(µmol/L)
32	MG(20:0)	MG	20:0	Arachidic acid	-0.34	log(µmol/L)
33	PC(FA12:0)	PC	12:0	Lauric acid	-0.43	log(µmol/L)
34	PC(FA14:0)	PC	14:0	Myristic acid	-0.21	log(µmol/L)
35	PC(FA15:0)	PC	15:0	Pentadecylic acid	-0.17	log(µmol/L)
36	PC(FA17:0)	PC	17:0	Margaric acid	-0.16	log(µmol/L)
37	PE(FA16:1)	PE	16:1	Palmitoleic acid (ω−7)	-0.21	log(µmol/L)
38	PEO(FA18:2)	PEO	18:2	Linoleic acid (ω−6), conjugated linoleic acid (ω−7), conjugated linoleic acid, rumenic acid (ω−6)	-0.21	log(µmol/L)
39	PEO(FA22:5)	PEO	22:5	Docosapentaenoic acid (osbond acid) (ω−6), Docosapentaenoic acid (clupanodonic acid) (ω−3)	-0.30	log(µmol/L)
40	PEP(FA20:3)	PEP	20:3	Dihomo-γ-linolenic acid (ω−6), Mead acid (ω−9)	-0.20	log(µmol/L)
41	PEP(FA22:5)	PEP	22:5	Docosapentaenoic acid (osbond acid) (ω−6), Docosapentaenoic acid (clupanodonic acid) (ω−3)	-0.24	log(µmol/L)
42	PI(FA16:0)	PI	16:0	Palmitic acid	-0.19	log(µmol/L)
43	SM(14:0)	SM	14:0	Myristic acid	-0.17	log(µmol/L)
44	TG(FA12:0)	TG	12:0	Lauric acid	-0.58	log(µmol/L)
45	TG(FA20:0)	TG	20:0	Arachidic acid	-0.26	log(µmol/L)

[truncated: 3 more sheets: Supp. Tab. 11 - MLS-Formula,  Suppl. Tab.12 -MLS-food groups, Suppl. Tab. 13 - Software]
