# Supplementary material for: Lipidome changes due to improved dietary fat quality inform cardiometabolic risk reduction and precision nutrition
Source: Nat Med. 2024 Jul 11;30(10):2867–77. doi: 10.1038/s41591-024-03124-1 (PMC11485259; doi:10.1038/s41591-024-03124-1)
Supplement: Supplementary file 4 — Statistical source data. [file 41591_2024_3124_MOESM4_ESM.xlsx]

## Sheet: A
Raw data cannot be shared, as stated in the Data Availability Statement

## Sheet: B
Raw data cannot be shared, as stated in the Data Availability Statement

## Sheet: C
	term	name	value
1	BMI	comb_score	-0.145239
2	Waist circumference	comb_score	-0.182692
3	Age	comb_score	-0.174339
4	Non-HDL-C	comb_score	-0.448653
5	TC	comb_score	-0.438958
6	TG	comb_score	-0.540961
7	HDL-C	comb_score	0.0209133
8	Systolic BP	comb_score	-0.190168
9	Diastolic BP	comb_score	-0.147833
10	Glucose	comb_score	-0.0861174
11	HbA1c	comb_score	-0.107585
12	hsCRP	comb_score	-0.0271917

## Sheet: D
	term	name	value	highlight
1	Whole grain bread	comb_score	0.0252694	black
2	Other bread	comb_score	-0.0342849	black
3	Grain flakes grains muesli	comb_score	0.048746	black
4	Cornflakes crisps	comb_score	0.00455132	black
5	Pasta rice	comb_score	0.0489203	black
6	Vegetarian dishes	comb_score	0.0705042	black
7	Chips	comb_score	-0.0075093	black
8	Pizza	comb_score	0.0678865	black
9	Cake cookies	comb_score	-0.0249788	black
10	Confectionary	comb_score	-0.0313084	black
11	Sweet bread spreads	comb_score	-0.0702959	black
12	Eggs	comb_score	0.0240167	black
13	Fresh fruit	comb_score	0.0302905	black
14	Canned fruit	comb_score	-0.040675	black
15	Raw vegetables	comb_score	0.042968	black
16	Cabbage	comb_score	-0.000287407	black
17	Cooked vegetables	comb_score	-0.00871327	black
18	Garlic	comb_score	-0.0277858	black
19	Mushrooms	comb_score	-0.0172047	black
20	Legumes	comb_score	0.0218168	black
21	Potatoes	comb_score	-0.0335656	black
22	Fried potatoes	comb_score	0.0106378	black
23	Nuts	comb_score	0.0327415	black
24	Low fat dairy products	comb_score	0.024178	black
25	High fat dairy products	comb_score	-0.0713241	black
26	Low fat cheese	comb_score	-0.0197264	black
27	High fat cheese	comb_score	-0.0134897	black
28	Water	comb_score	-0.00282456	black
29	Coffee	comb_score	-0.0305881	black
30	De caf coffee	comb_score	-0.0200152	black
31	Tea	comb_score	0.0623522	black
32	Fruit juice	comb_score	0.00720667	black
33	Low energy soft drinks	comb_score	0.00945382	black
34	High energy soft drinks	comb_score	-0.00938011	black
35	Beer	comb_score	-0.0303685	black
36	Wine	comb_score	0.045293	black
37	Spirits	comb_score	-0.0283006	black
38	Other alcoholic beverages	comb_score	0.02568	black
39	Butter	comb_score	-0.192199	red
40	Margarine	comb_score	0.117373	blue
41	Other vegetable fat	comb_score	0.0351847	black
42	Other fat	comb_score	-0.0585745	black
43	Sauce	comb_score	-0.0176953	black
44	Deserts	comb_score	0.00293564	black
45	Fish	comb_score	-0.0478159	black
46	Poultry	comb_score	0.0204274	black
47	Meat	comb_score	0.0173956	black
48	Processed meat	comb_score	-0.00249463	black
49	Soup	comb_score	-0.00540438	black
