# Supplementary material for: Lipidome changes due to improved dietary fat quality inform cardiometabolic risk reduction and precision nutrition
Source: Nat Med. 2024 Jul 11;30(10):2867–77. doi: 10.1038/s41591-024-03124-1 (PMC11485259; doi:10.1038/s41591-024-03124-1)
Supplement: Supplementary file 10 — Statistical source data. [file 41591_2024_3124_MOESM10_ESM.xlsx]

## Sheet: A
	lipid	estimate	std.error	study	ci_low	ci_high
1	Cer(18:0)	-0.530247	0.190488	Lipogain-2	-0.903604	-0.156889
2	dhCer(18:0)	-0.536037	0.211731	Lipogain-2	-0.95103	-0.121045
3	dhCer(20:0)	-0.624339	0.225075	Lipogain-2	-1.06549	-0.183193
4	dhCer(22:0)	-0.19391	0.205857	Lipogain-2	-0.597389	0.209569
5	dhCer(24:1)	-0.642454	0.179659	Lipogain-2	-0.994586	-0.290322
6	HexCer(18:0)	-0.548244	0.127676	Lipogain-2	-0.798488	-0.298
7	SM(14:0)	-0.292927	0.171146	Lipogain-2	-0.628373	0.0425199
8	Cer(18:0)	-0.490539	0.157685	DIVAS	-0.799601	-0.181477
9	dhCer(18:0)	-0.642936	0.181568	DIVAS	-0.99881	-0.287062
10	dhCer(20:0)	-0.523019	0.187377	DIVAS	-0.890279	-0.15576
11	dhCer(22:0)	-0.478424	0.177609	DIVAS	-0.826537	-0.13031
12	dhCer(24:1)	-0.498676	0.169024	DIVAS	-0.829962	-0.167389
13	HexCer(18:0)	-0.51391	0.171924	DIVAS	-0.850882	-0.176938
14	SM(14:0)	-0.640452	0.171982	DIVAS	-0.977536	-0.303368

## Sheet: B
Raw data cannot be shared, as stated in the Data Availability Statement

## Sheet: C
	lipid	adj	estimate	std.error
1	SL-Score	unadjusted	0.57844	0.174254
2	SL-Score	ApoB-adjusted	0.422407	0.165293

## Sheet: D
Raw data cannot be shared, as stated in the Data Availability Statement
