# Supplementary material for: Lipidome changes due to improved dietary fat quality inform cardiometabolic risk reduction and precision nutrition
Source: Nat Med. 2024 Jul 11;30(10):2867–77. doi: 10.1038/s41591-024-03124-1 (PMC11485259; doi:10.1038/s41591-024-03124-1)
Supplement: Supplementary file 11 — Statistical source data. [file 41591_2024_3124_MOESM11_ESM.xlsx]

## Sheet: A
Raw data cannot be shared, as stated in the Data Availability Statement

## Sheet: B
Raw data cannot be shared, as stated in the Data Availability Statement
